# Supplementary material for: Design and implementation of a novel pharmacogenetic assay for the identification of the CYP2D6*10 genetic variant
Source: BMC Res Notes. 2022 Mar 16;15:104. doi: 10.1186/s13104-022-05993-6 (PMC8925205; doi:10.1186/s13104-022-05993-6)
Supplement: Supplementary file 4 — Additional file 4: Table S1. Genotyping results and age of the hormone receptor positive breast cancer patient cohort [file 13104_2022_5993_MOESM4_ESM.xlsx]

## Sheet: CYP2D610 genotyping data
CYP2D6*10 varinat genotyping table
	Patient Identification Number (n=70)		Sample number	GENOTYPING
				CYP2D6*10
		AGE		C/C	C/T	T/T
1	246	61	B1		1
2	366	52	B2		1
3	394	70	B3		1
4	399	60	B4		1
5	400	50	B5		1
6	51	68	B6		1
7	53	65	B7	1
8	56	73	B8		1
9	58	60	B9	1
10	60	55	B10		1
11	61	52	B11		1
12	70	62	B14		1
13	81	61	B15	1
14	93	60	B16		1
15	367	68	B17		1
16	376	57	B19	1
17	380	62	B20		1
18	384	74	B21		1
19	315	60	B22	1
20	253	64	B23		1
21	254	63	B24		1
22	255	71	B25		1
23	257	67	B26		1
24	259	55	B27		1
25	260	52	B28	1
26	262	67	B29		1
27	292	52	B30		1
28	294	62	B31	1
29	264	66	B32		1
30	247	62	B33	1
31	265	55	B34		1
32	267	50	B35		1
33	268	60	B36		1
34	299	57	B37		1
35	272	62	B38		1
36	276	57	B39	1
37	277	50	B40		1
38	278	63	B41		1
39	285	60	B43	1
40	286	59	B44		1
41	287	75	B45	1
42	263	59	B47		1
43	248	51	B48		1
44	236	50	B49	1
45	243	76	B50		1
46	224	58	B51		1
47	242	62	B52		1
48	245	53	B53		1
49	215	50	B54		1
50	258	55	B55		1
51	293	62	B56		1
52	249	57	B57	1
53	369	50	B58		1
54	252	56	B59		1
55	279	58	B60	1
56	372	68	B61	1
57	222	60	B62	1
58	386	52	B63	1
59	212	63	B64		1
60	227	71	B65		1
61	295	57	B66		1
62	281	59	B67		1
63	288	64	B68		1
64	213	67	B69		1
65	387	59	B70		1
66	218	60	B71		1
67	289	64	B72		1
68	207	53	B73		1
69	250	57	B74		1
70	355	59	B75		1
	Total			17	53	0
